# Supplementary material for: Functional Characterization of Eight Zinc Finger Motif-Containing Proteins in Toxoplasma gondii Type I RH Strain Using the CRISPR-Cas9 System
Source: Pathogens. 2023 Oct 11;12(10):1232. doi: 10.3390/pathogens12101232 (PMC10609756; doi:10.3390/pathogens12101232)
Supplement: Supplementary file 1 [file pathogens-12-01232-s001.zip]

Archive with 1 entries (1 files):
- pathogens-2616390-supplementary.pdf
